# Supplementary material for: Study on Protection of Human Umbilical Vein Endothelial Cells from Amiodarone-Induced Damage by Intermedin through Activation of Wnt/β-Catenin Signaling Pathway
Source: Oxid Med Cell Longev. 2021 Aug 14;2021:8889408. doi: 10.1155/2021/8889408 (PMC8382522; doi:10.1155/2021/8889408)
Supplement: Supplementary Materials — Supplementary Figure: the effect of amiodarone on HUVECs. [file 8889408.f1.zip]

Archive with 2 entries (2 files):
- Supplementary Figure 1.ppt
- Supplementary Figure.doc
